# Supplementary material for: Diverse supramolecular structures formed by self‐assembling proteins of the B acillus subtilis spore coat
Source: Mol Microbiol. 2015 May 15;97(2):347–59. doi: 10.1111/mmi.13030 (PMC4950064; doi:10.1111/mmi.13030)
Supplement: Supplementary file 1 — Supporting Information [file MMI-97-347-s001.zip]

Archive with 2 entries (2 files):
- MMI_13030_supp-0001-Jiang_suppl_160315.pdf
- MMI_13030_supp0001-Jiang_etal_180914_movie.mov
